# Supplementary material for: Association Between Hyponatremia and Mortality and Readmission in Multimorbid Older Adults—A Cohort Study
Source: J Clin Med. 2025 Oct 10;14(20):7146. doi: 10.3390/jcm14207146 (PMC12565651; doi:10.3390/jcm14207146)
Supplement: Supplementary file 1 [file jcm-14-07146-s001.zip]

Archive with 1 entries (1 files):
- jcm-3803268-supplementary.pdf
